# Supplementary material for: Amelioration of Maternal Immune Activation-Induced Autism Relevant Behaviors by Gut Commensal Parabacteroides goldsteinii
Source: Int J Mol Sci. 2022 Oct 28;23(21):13070. doi: 10.3390/ijms232113070 (PMC9657948; doi:10.3390/ijms232113070)
Supplement: Supplementary file 1 [file ijms-23-13070-s001.zip]

Archive with 2 entries (2 files):
- Supplementary materials_20221025_clean.pdf
- Supplementary Table S1.xlsx
