# Supplementary material for: Amelioration of Maternal Immune Activation-Induced Autism Relevant Behaviors by Gut Commensal Parabacteroides goldsteinii
Source: Int J Mol Sci. 2022 Oct 28;23(21):13070. doi: 10.3390/ijms232113070 (PMC9657948; doi:10.3390/ijms232113070)
Supplement: Supplementary file 1 [file ijms-23-13070-s001.zip › Supplementary Table S1.xlsx]

## Sheet: 工作表1
Supplementary Table S1. Design and assignment of mice experiments.
Assignment for MIA offspring w/o PG
Pergnant mice	Offspring		Sacrificea		Deathsb		Withdrawc		Anxiety-like behavior						Social deficits
n=1 (per cage)									OFT		LDB		EPM		HCT		3-CBT
Code	male	female	male	female	male	female	male	female	male	female	male	female	male	female	male	female	male	female
1	5	2	1	0	0	0	0	0	3	1	3	1	4	2	3	2	4	2
2	5	4	1	2	0	0	0	0	3	1	3	1	4	2	3	2	4	2
3	4	3	2	1	0	0	0	0	1	1	1	1	2	2	2	2	2	2
4	4	5	2	2	0	0	0	1	1	1	1	1	2	2	2	2	2	2
5	5	4	2	0	0	0	1	0	1	2	1	2	1	2	2	4	1	2
6	2	4	2	0	0	0	0	0	0	2	0	2	0	2	0	4	0	2
7	3	4	1	0	0	1	0	1	1	2	1	2	1	2	2	2	1	2
8	2	4	0	0	0	0	0	0	2	2	2	2	1	2	2	4	1	2
9	3	5	1	1	0	0	0	0	1	2	1	2	1	2	2	4	1	2
10	6	3	0	0	0	0	0	1	2	2	2	2	2	2	3	2	2	2
11	6	2	0	0	0	0	0	0	3	2	3	2	4	2	3	2	4	2
12	4	1	0	1	1	0	1	0	2	0	2	0	2	0	2	0	2	0
13	6	3	0	1	1	0	1	0	2	2	2	2	2	2	4	2	2	2
14	5	4	0	0	0	0	1	0	2	2	2	2	2	2	4	4	2	2
15	4	5	0	0	0	0	0	1	2	2	2	2	2	2	4	4	2	2
16	4	2	0	0	0	0	0	0	2	2	2	2	2	2	4	2	2	2
17	4	4	0	0	0	0	0	0	2	4	2	4	2	4	4	4	2	4
Total	72	59	12	8	2	1	4	4	30	30	30	30	34	34	46	46	34	34
			Survival rate		0.977
a	Sacrifice for sampling
b	Mice deaths before weaning
c	Health condition is not qulified using body weight or muscle strength index
Assignment for MIA offspring w PG
Pergnant mice	Offspring		Sacrificea		Deathsb		Withdrawc		Anxiety-like behavior						Social deficits
n=1 (per cage)									OFT		LDB		EPM		HCT		3-CBT
Code	male	female	male	female	male	female	male	female	male	female	male	female	male	female	male	female	male	female
1	6	3	2	0	0	1	0	0	2	2	2	2	2	2	2	2	2	2
2	4	4	1	2	0	0	0	0	2	2	2	2	2	2	2	2	2	2
3	5	2	0	1	0	0	0	0	2	1	2	1	2	1	4	1	2	1
4	4	3	1	2	1	0	0	1	2	0	2	0	2	0	2	0	2	0
5	4	5	2	1	0	0	0	0	2	4	2	4	2	4	2	4	2	4
6	3	3	0	0	0	0	0	0	2	2	2	2	2	2	2	3	2	2
7	5	4	0	0	0	0	1	1	2	2	2	2	2	2	2	3	2	2
8	2	4	1	0	1	0	0	0	0	2	0	2	0	2	0	4	0	2
9	3	5	2	1	0	0	0	0	0	2	0	2	0	2	0	4	0	2
10	4	5	0	0	0	0	0	1	2	0	2	0	2	4	2	4	2	4
11	5	3	0	0	0	0	0	0	2	2	2	2	2	2	4	3	2	2
12	4	3	0	1	0	0	0	0	2	2	2	2	2	2	4	2	2	2
13	6	2	0	1	0	1	0	0	2	0	2	0	2	0	4	0	2	0
14	5	3	0	0	0	0	0	0	2	2	2	2	2	2	4	3	2	2
15	5	5	0	0	0	0	0	1	2	2	2	2	2	2	2	4	2	2
16	4	4	0	0	0	0	0	0	2	2	2	2	2	2	4	4	2	2
17	4	1	0	0	0	0	1	0	2	1	2	1	2	1	2	1	2	1
18	5	3	0	0	0	1	0	0	0	2	0	2	4	2	4	2	4	2
Total	78	62	9	9	2	3	2	4	30	30	30	30	34	34	46	46	34	34
			Survival rate		0.9714
a	Sacrifice for sampling
b	Mice deaths before weaning
c	Health condition is not qulified using body weight or muscle strength index
Assignment for PBS controlled offspring
Pergnant mice	Offspring		Sacrificea		Deathsb		Withdrawc		Anxiety-like behavior						Social deficits
n=1 (per cage)									OFT		LDB		EPM		HCT		3-CBT
Code	male	female	male	female	male	female	male	female	male	female	male	female	male	female	male	female	male	female
1	5	5	2	1	0	0	0	0	2	2	2	2	2	2	2	4	2	2
2	6	4	2	2	0	0	0	0	2	2	2	2	2	2	4	2	2	2
3	4	5	2	0	0	0	0	0	2	4	2	4	2	4	2	5	2	4
4	6	4	0	0	0	0	0	0	4	2	4	2	4	2	6	4	4	2
5	5	5	0	0	0	0	0	0	2	4	2	4	2	4	4	5	2	4
6	4	4	2	2	0	0	0	0	2	2	2	2	2	2	2	2	2	2
7	4	3	0	0	0	0	0	0	4	2	4	2	4	2	4	3	4	2
8	4	4	1	0	0	0	0	0	2	2	2	2	2	2	3	4	2	2
9	4	3	0	2	0	0	0	0	2	0	2	0	2	0	4	1	2	0
10	4	4	0	0	0	0	0	0	2	2	2	2	2	2	4	4	2	2
11	4	3	0	0	0	0	0	0	2	2	2	2	4	3	4	3	4	3
12	3	5	0	0	0	0	0	0	2	4	2	4	2	5	3	5	2	5
13	4	4	0	0	0	0	0	0	2	2	2	2	4	4	4	4	4	4
Total	57	53	9	7	0	0	0	0	30	30	30	30	34	34	46	46	34	34
			Survival rate		1
a	Sacrifice for sampling
b	Mice deaths before weaning
c	Health condition is not qulified using body weight or muscle strength index
